# Supplementary material for: Fast shoreline erosion induced by ship wakes in a coastal lagoon: Field evidence and remote sensing analysis
Source: PLoS One. 2017 Oct 31;12(10):e0187210. doi: 10.1371/journal.pone.0187210 (PMC5663627; doi:10.1371/journal.pone.0187210)
Supplement: S1 Table — Columns n.GCP and RMS report the number of ground control data points and root mean square error in pixels. (XLSX) [file pone.0187210.s001.xlsx]

## Sheet: Foglio1
		S1 Table.
		Photo	Format	Data	Average scale of flights	Resolution (m)	n. GCP	RMS (pixel)
		1954gai_09_6002	Aerial photo	1954	1:37,000	1.25 × 1.25	11	1.3
		1974montedison_4_8318	Aerial photo	1974	1:15,000	0.60 × 0.60	7	1.85
		1978reven_11_243	Aerial photo	1978	1:20,000	0.85 × 0.85	11	0.48
		1987reven_08C_4338	Aerial photo	1987	1:22,000	0.85 × 0.85	7	1.2
		2004venezia_15_214	Aerial photo	2004	1:8,600	0.35 × 0.35	8	0.96
		2005venezia_13_358	Aerial photo	2005	1:16,000	0.65 × 0.65	7	0.73
		2010venezia-va_10_451	Aerial photo	2010	1:6,600	0.25 × 0.25	8	1.86
		Immage	Format	Data	Satellite	Resolution (m)	Swath (km)
		Bing	Satellite	2009-12-02	Geoeye-01	0.41 × 0.41	15.2
		Google Earth	satellite	2012-05-30	Quickbird-02	0.61 × 0.61	18
		Google Earth	satellite	2014-03-10	Worldview-02	0.46 × 0.46	16.4
		Google Earth	satellite	2015-01-30	Worldview-02	0.46 × 0.46	16.4
