# Supplementary material for: Fast shoreline erosion induced by ship wakes in a coastal lagoon: Field evidence and remote sensing analysis
Source: PLoS One. 2017 Oct 31;12(10):e0187210. doi: 10.1371/journal.pone.0187210 (PMC5663627; doi:10.1371/journal.pone.0187210)
Supplement: S3 Table — Values of cumulative retreat of the CC-B shoreline from April 2014 to January 2015. Data from section XIV were excluded as both reference poles were lost during an extensive burst of erosion occurred after the first survey of May 2014. (XLSX) [file pone.0187210.s003.xlsx]

## Sheet: Foglio1
						.
	S3 Table.
	Short term	Regressions (m)
	Sections	2014-04-17	2014-05-13	2014-06-16	2014-07-16	2014-09-23	2014-11-04	2015-01-16
	I	0	0.12	0.13	0.18	0.2	0.21	1.98
	II	0	0.02	0.13	0.51	0.71	0.9	3.02
	III	0	0.03	0.04	0.04	0.17	0.17	1.4
	IV	0	0	0.05	0.1	0.88	0.9	3.5
	V	0	0	0.23	0.25	0.72	0.78	2.48
	VI	0	0	0.19	0.74	1.21	1.35	2.85
	VII	0	0.02	0.04	0.53	2.73	2.8	3.8
	VIII	0	0	0.09	0.36	1.54	1.94	2.66
	IX	0	0	0	0.04	0.45	0.54	3
	X	0	0	0.11	0.17	1.39	1.57	2.26
	XI	0	0	0.04	0.43	0.43	0.71	2.14
	XII	0	0	0.31	0.31	0.31	0.31	2.31
	XIII	0	0	0.02	0.02	0.8	0.8	1.89
	XV	0	0	0.04	0.04	1.22	1.24	2
