# Supplementary material for: Fast shoreline erosion induced by ship wakes in a coastal lagoon: Field evidence and remote sensing analysis
Source: PLoS One. 2017 Oct 31;12(10):e0187210. doi: 10.1371/journal.pone.0187210 (PMC5663627; doi:10.1371/journal.pone.0187210)
Supplement: S4 Table — Values of cumulative change in the CC-B shoreline position in the period 1974 to 2015. (XLSX) [file pone.0187210.s004.xlsx]

## Sheet: Foglio1
	S4 Table.
	Long term	Regressions (m)
	Section	1974-01-01	1978-06-01	1987-05-08	1994-04-29	2004-07-04	2005-05-12	2009-01-01	2010-08-21	2012-05-30	2014-03-10	2015-12-03
	I	0	0.375046	37.6622	63.6364	103.731	106.036	108.072	108.221	113.115	113.65	114.544
	II	0	0.482926	58.057	79.2028	99.435	102.956	104.5	109.387	118.726	128.808	134.072
	III	0	0.944447	79.3552	95.8707	112.571	115.183	115.347	121.657	129.398	137.611	141.547
	IV	0	1.85972	81.9361	96.6956	112.458	115.396	115.644	120.608	129.509	135.458	141.198
	V	0	1.94318	80.5615	90.6285	109.146	111.079	115.119	127.856	132.104	135.139	138.755
	VI	0	1.97849	76.3118	86.5741	103.199	106.091	110.661	123.609	127.711	135.031	139.473
	VII	0	2.01084	70.1591	81.4784	96.4544	101.279	102.723	118.265	125.76	131.615	140.248
	VIII	0	1.39982	65.752	77.7419	91.4524	94.5121	98.0225	111.838	119.925	126.789	132.043
	IX	0	1.29615	65.9515	77.7148	92.0756	94.5818	97.0055	102.878	109.885	113.513	115.815
	X	0	1.16986	70.2175	87.1679	117.347	120.674	120.682	126.019	133.335	140.327	143.589
	XI	0	2.89288	60.6008	80.4653	115.907	121.29	122.987	130.996	135.909	138.839	142.694
	XII	0	0.794943	79.3674	92.8126	124.849	127.842	131.263	150.111	157.38	163.951	167.449
	XIII	0	1.11965	77.4938		129.239	138.269	140.065	151.928	154.819	156.885	159.929
	XIV	0	0.246582	78.6546		116.159	125	129.004	141.84	143.281	149.943	155.945
	XV	0	1.74612	18.9363		79.3381	83.8362	90.464	96.4016	106.522	117.487	123.809
